# Supplementary material for: Acceptance of Digital Technology Among Nursing Staff in Geriatric Long-Term Care: Systematic Review
Source: JMIR Nurs. 2026 Jan 15;9:e82223. doi: 10.2196/82223 (PMC12807401; doi:10.2196/82223)
Supplement: Multimedia Appendix 3 [file nursing-v9-e82223-s003.xlsx]

## Sheet: excluded
	Author	Year	Country	Title	Exclusion criteria
[1]	Elisabeth Rass, David Unbehaun, Konstantin Aal, Jutta Tandler, Gaby Lenz, Volker Wulf	2025	Germany	Designing for those who are Overlooked - Investigating long-term Impacts of Social Robotics for People with Advanced Dementia, Caregivers and Relatives in a Secured Care	Sample / Research Type
[2]	Laurel D. Riek	2017	USA	Healthcare robotics	Sample
[3]	Shuai Yuan, Simon Coghlan, Reeva Lederman, Jenny Waycott	2022	Australia	Social Robots in Aged Care: Care Staff Experiences and Perspectives on Robot Benefits and Challenges	Evaluation
[4]	Richard Paluch, Claudia Müller	2022	Germany	That's Something for Children: An Ethnographic Study of Attitudes and Practices of Care Attendants and Nursing Home Residents Towards Robotic Pets	Evaluation
[5]	E.F Ofosu, L De Nys, J Connelly, G.C Ryde, A.C Whittaker	2023	UK	A realist evaluation of the feasibility of a randomised controlled trial of a digital music and movement intervention for older people living in care homes	Evaluation
[6]	Jing Fan, Dayi Bian, Zhi Zheng, Linda Beuscher, Paul A. Newhouse, Lorraine C. Mion, Nilanjan Sarkar	2017	USA	A Robotic Coach Architecture for Elder Care (ROCARE) Based on Multi-User Engagement Models	Sample
[7]	Alice M K Wong, Wei-Han Chang, Pei-Chih, Chun-Kai Huang, Tsai-Hsuan Tsai, HsienTsung Chang, Wann-Yun Shieh, Hsiao-Lung Chan, Chih-Kuang Chen, Yu-Cheng Pei	2012	Taiwan	Technology acceptance for an Intelligent Comprehensive Interactive Care (ICIC) system for care of the elderly: a survey-questionnaire study	Evaluation
[8]	Mohammad Nasser Saadatzi, M Cynthia Logsdon, Shamsudeen Abubakar, Sumit Das, Penelope Jankoski, Heather Mitchell, Diane Chlebowy, Dan O Popa	2020	USA	Acceptability of Using a Robotic Nursing Assistant in Health Care Environments: Experimental Pilot Study	Evaluation
[9]	Lisa Kitschke, Pia Traulsen, Alexander Waschkau, Jost Steinhäuser	2024	Germany	Determinanten der Implementierung von Telemedizin in Pflegeeinrichtungen: eine qualitative Analyse aus Schleswig-Holstein	Sample
[10]	Rhonda R. Schoville	2017	The Netherlands	Discovery of Implementation Factors That Lead to Technology Adoption in Long-Term Care	Phenomenon of interest
[11]	Hsu, Hung-Hsiou PhD; Wu, Ya-Hui	2017	Taiwan	Investigation of the Effects of a Nursing Information System by Using the Technology Acceptance Model	Evaluation
[12]	Patrick Fehling, Theo Dassen	2017	Germany	Motive und Hürden bei der Etablierung technischer Assistenzsysteme in Pflegeheimen: eine qualitative Studie	Sample
[13]	Rantanen, T. , Lehto, P. , Vuorinen, P., Coco, K.	2018	Finland	The adoption of care robots in home care—A survey on the attitudes of Finnish home care personnel	Evaluation
[14]	Coco K et al.	2018	Finland / Japan	Care Personnel's Attitudes and Fears Toward Care Robots in Elderly Care: A Comparision of Data from the Care Personnel in Finnland and Japan	Evaluation
[15]	Murielle Madi, Svenja Nielsen, Mona Schweitzer, Maximilian Siebert, Daniel Körner, Sina Langensiepen, Astrid Stephan and Gabriele Meyer	2024	Germany	Acceptance of a robotic system for nursing care: a cross-sectional survey with professional nurses, care recipients and relatives	Sample
[16]	Kathrin Seibert, Dominik Domhoff, Kai Huter, Tobias Krick, Heinz Rothgang, Karin Wolf-Ostermann	2020	Germany	Application of digital technologies in nursing practice: Results of a mixed methods study on nurses’ experiences, needs and perspectives	Phenomenon of interest
References (Multimedia Appendix 3)
[1]	Rass E, Unbehaun D, Aal K, Tandler J, Lenz G, Wulf V. Designing for those who are overlooked: Investigating long-term impacts of social robotics for people with advanced dementia, caregivers and relatives in a secured care environment. Proc ACM Hum-Comput Interact. 2025;9(1):1–30. https://doi.org/10.1145/3701190
[2]	Riek LD. Healthcare robotics. Commun ACM. 2017;60(11):68–78. https://doi.org/10.1145/312787
[3]	Yuan S, Coghlan S, Lederman R, Waycott J. Social robots in aged care: Care staff experiences and perspectives on robot benefits and challenges. Proc ACM Hum-Comput Interact. 2022;6(CSCW2):1–23. https://doi.org/10.1145/3555220
[4]	Paluch R, Müller C. “That’s something for children”: An ethnographic study of attitudes and practices of care attendants and nursing home residents towards robotic pets. Proc ACM Hum-Comput Interact. 2022;6(GROUP):1–35. https://doi.org/10.1145/3492850
[5]	Ofosu EF, De Nys L, Connelly J, Ryde GC, Whittaker AC. A realist evaluation of the feasibility of a randomised controlled trial of a digital music and movement intervention for older people living in care homes. BMC Geriatr. 2023;23(1):125. https://doi.org/10.1186/s12877-023-03794-5
[6]	Fan J, Bian D, Zheng Z, Beuscher L, Newhouse PA, Mion LC, Sarkar N. A robotic coach architecture for elder care (ROCARE) based on multi-user engagement models. IEEE Trans Neural Syst Rehabil Eng. 2017;25(8):1153–1163. https://doi.org/10.1109/TNSRE.2016.2608791
[7]	Wong AMK, Chang WH, Ke PC, Huang CK, Tsai TH, Chang HT, Shieh WY, Chan HL, Chen CK, Pei YC. Technology acceptance for an intelligent comprehensive interactive care system for care of the elderly: A survey-questionnaire study. PLoS One. 2012;7(8):e40591. https://doi.org/10.1371/journal.pone.0040591
[8]	Saadatzi MN, Logsdon MC, Abubakar S, Das S, Jankoski P, Mitchell H, Chlebowy D, Popa DO. Acceptability of using a robotic nursing assistant in health care environments: Experimental pilot study. J Med Internet Res. 2020;22(11):e17509. https://doi.org/10.2196/17509
[9]	Kitschke L, Traulsen P, Waschkau A, Steinhäuser J. Determinanten der Implementierung von Telemedizin in Pflegeeinrichtungen: Eine qualitative Analyse aus Schleswig-Holstein. Z Evid Fortbild Qual Gesundhwes. 2024;187:1–7. https://doi.org/10.1016/j.zefq.2024.05.005
[10]	Schoville RR. Discovery of implementation factors that lead to technology adoption in long-term care. J Gerontol Nurs. 2017;43(10):21–26. https://doi.org/10.3928/00989134-20170914-06
[11]	Hsu HH, Wu YH. Investigation of the effects of a nursing information system by using the technology acceptance model. Comput Inform Nurs. 2017;35(6):315–322. https://doi.org/10.1097/CIN.0000000000000313
[12]	Fehling P, Dassen T. Motive und Hürden bei der Etablierung technischer Assistenzsysteme in Pflegeheimen: Eine qualitative Studie. 2017. https://doi.org/10.6094/KlinPfleg.3
[13]	Rantanen T, Lehto P, Vuorinen P, Coco K. The adoption of care robots in home care: A survey on the attitudes of Finnish home care personnel. Int J Older People Nurs. 2018;13(1):e12108. https://doi.org/10.1111/opn.12108
[14]	Coco K, Kangasniemi M, Rantanen T. Care personnel’s attitudes and fears toward care robots in elderly care: A comparison of data from the care personnel in Finland and Japan. J Nurs Scholarsh. 2018;50(6):634–644. https://doi.org/10.1111/jnu.12405
[15]	Madi M, Nielsen S, Schweitzer M, Siebert M, Körner D, Langensiepen S, Stephan A, Meyer G. Acceptance of a robotic system for nursing care: A cross-sectional survey with professional nurses, care recipients and relatives. BMC Nurs. 2024;23(1):179. https://doi.org/10.1186/s12912-024-01849-5
[16]	Seibert K, Domhoff D, Huter K, Krick T, Rothgang H, Wolf-Ostermann K. Application of digital technologies in nursing practice: Results of a mixed methods study on nurses’ experiences, needs and perspectives. Z Evid Fortbild Qual Gesundhwes. 2020;158–159:94–106. https://doi.org/10.1016/j.zefq.2020.10.010
