# Supplementary material for: Acceptance of Digital Technology Among Nursing Staff in Geriatric Long-Term Care: Systematic Review
Source: JMIR Nurs. 2026 Jan 15;9:e82223. doi: 10.2196/82223 (PMC12807401; doi:10.2196/82223)
Supplement: Multimedia Appendix 4 [file nursing-v9-e82223-s004.xlsx]

## Sheet: AXIS
AXIS Item	Barisch-Fritz et al. (2023) [1]	Yu et al. (2009) [2]	de Veer et al. (2011) [3]
1. Aims/objectives clearly stated	Yes – Clearly defined aim regarding digital readiness.	Yes – Aim to test TAM2 model in LTC settings clearly stated.	Yes – Clear research question on determinants of EHR use.
2. Study design appropriate for aims	Yes – Cross-sectional design suitable.	Yes – Design fits exploratory objective.	Yes – Appropriate national survey design.												Downes MJ, Brennan ML, Williams HC, Dean RS. Development of a critical appraisal tool to assess the quality of cross-sectional studies (AXIS). BMJ Open. 2016;6:e011458.
3. Sample size justified	Partly – Large sample but no power calculation.	Partly – Adequate sample; justification missing.	Partly – No statistical rationale provided.
4. Target population clearly defined	Yes – Nursing professionals in Germany defined.	Yes – Nurses in Australian LTC facilities defined.	Yes – Dutch nursing staff nationwide.												Optional legend below the table:
5. Sampling frame appropriate	Partly – Voluntary online participation.	Partly – Convenience sampling.	Yes – Drawn from national registry.												Yes = criterion fully met; Partly = criterion partly met; No = criterion not met; Not clear = insufficient information.
6. Representativeness of sample	No – Potential self-selection bias.	Partly – Limited representativeness.	Yes – Broad and representative sample.
7. Non-responders addressed	No – Not reported.	No – Not reported.	Partly – Non-response rate mentioned but not analyzed.
8. Measurement of variables appropriate	Yes – Validated technology affinity scales.	Yes – TAM2 constructs measured appropriately.	Yes – Valid EHR-related constructs.
9. Instruments valid and reliable	Yes – Cronbach’s α reported.	Yes – Validated TAM2 questionnaire.	Yes – Reliability measures reported.
10. Statistical methods appropriate	Yes – Correct descriptive/inferential tests.	Yes – Appropriate regression analyses.	Yes – Multivariate analysis applied.
11. Confounders identified and controlled	Partly – Age and gender included only.	Partly – Limited control of confounders.	Yes – Key demographic confounders adjusted.
12. Internal consistency of results	Yes – Consistent reporting.	Yes – Results consistent with hypotheses.	Yes – Results coherent and logical.
13. Results presented for all analyses	Yes – All results reported.	Yes – Complete presentation.	Yes – All analyses described.
14. Discussion and conclusions justified	Yes – Conclusions supported by data.	Yes – Aligned with results.	Yes – Balanced and well grounded.
15. Limitations discussed	Yes – Addressed sampling and bias.	Yes – Limitations acknowledged.	Yes – Discussed methodological constraints.
16. Ethical approval obtained	Yes – Ethics approval reported.	Yes – Ethics statement included.	Yes – Ethical clearance reported.
17. Funding/conflicts of interest declared	Yes – No conflicts declared.	Yes – None declared.	Yes – Funding and conflicts stated.
18. Response rate adequate	Not clear – Not reported.	Not clear – Not reported.	Yes – >60% response rate.
19. Data analysis adequately described	Yes – Statistical details provided.	Yes – Clear description of analysis.	Yes – Well-detailed analysis section.
20. Conclusions appropriate given limitations	Yes – Balanced interpretation.	Yes – Conclusions justified.	Yes – Proportionate and supported by data.
Overall risk of bias	Moderate – Selection bias; limited representativeness.	Moderate – Small, convenience-based sample.	Low – Strong internal and external validity.
References (Multimedia 4)
[1] Barisch-Fritz B, Krafft J, Rayling S, Diener J, Möller T, Wunsch K, Riedel N, Maia M, Weinberger N, Lefint J, Asfour T, Krell-Roesch J, Woll A. Are nursing home employees ready for the technical evolution? German-wide survey on the status quo of affinity for technology and technology interaction. Digit Health. 2023 Dec 21;9:20552076231218812. doi: 10.1177/20552076231218812. PMID: 38144174; PM…
[2] Yu P, Li H, Gagnon MP. Health IT acceptance factors in long-term care facilities: a cross-sectional survey. Int J Med Inform. 2009 Apr;78(4):219-29. doi: 10.1016/j.ijmedinf.2008.07.006. Epub 2008 Sep 3. PMID: 18768345.
[3] de Veer AJ, Fleuren MA, Bekkema N, Francke AL. Successful implementation of new technologies in nursing care: a questionnaire survey of nurse-users. BMC Med Inform Decis Mak. 2011 Oct 27;11:67. doi: 10.1186/1472-6947-11-67. PMID: 22032728; PMCID: PMC3214145.
